# Supplementary material for: NEMO: cancer subtyping by integration of partial multi-omic data
Source: Bioinformatics. 2019 Jan 30;35(18):3348–56. doi: 10.1093/bioinformatics/btz058 (PMC6748715; doi:10.1093/bioinformatics/btz058)
Supplement: btz058_Supplementary_Data [file btz058_supplementary_data.zip]

Archive with 6 entries (5 files):
- btz058-suppl_data/
- btz058-suppl_data/Supplementary File 1.docx
- btz058-suppl_data/Supplementary File 2.zip_
- btz058-suppl_data/Supplementary File 3.zip_
- btz058-suppl_data/Supplementary File 4.zip_
- btz058-suppl_data/Supplementary File 5.xlsx
