# Supplementary material for: NEMO: cancer subtyping by integration of partial multi-omic data
Source: Bioinformatics. 2019 Jan 30;35(18):3348–56. doi: 10.1093/bioinformatics/btz058 (PMC6748715; doi:10.1093/bioinformatics/btz058)
Supplement: btz058_Supplementary_Data [file btz058_supplementary_data.zip › btz058-suppl_data/Supplementary File 5.xlsx]

## Sheet: README
This file contains the clinical labels that were enriched in NEMO's clustering for AML. Note that the enrichment was calculated using an external tool (PROMO), so the p-values here are not based on permutation testing.

## Sheet: Enriched labels
lab_procedure_leukocyte_result_unspecified_value	46.5 (8.0e-3)	19.9 (2.3e-5)	10.9 (1.8e-4)	36.6 (3.0e-1)	60.8 (2.5e-5)
lab_procedure_monocyte_result_precent_value	10.6 (2.9e-1)	7.9 (1.9e-1)	6.3 (1.3e-1)	32.4 (2.3e-5)	12.0 (2.0e-1)
lab_procedure_bone_marrow_blast_cell_outcome_precent_value	53.1 (1.8e-4)	31.5 (1.3e-1)	11.9 (5.6e-4)	10.7 (2.5e-5)	50.7 (4.1e-4)
lab_procedure_bone_marrow_promyelocyte_result_precent_value	1.4 (2.9e-1)	0.2 (8.0e-3)	15.1 (2.5e-5)	0.3 (1.6e-1)	0.9 (3.1e-1)
age_at_initial_pathologic_diagnosis	44.5 (3.7e-5)	62.6 (5.7e-5)	46.3 (2.0e-2)	58.8 (1.9e-1)	56.1 (2.9e-1)
days_to_birth	-16399.5 (3.7e-5)	-23019.9 (6.0e-5)	-17090.2 (2.2e-2)	-21644.3 (1.9e-1)	-20674.6 (2.9e-1)
lab_procedure_bone_marrow_lymphocyte_outcome_precent_value	16.1 (8.0e-3)	38.7 (6.0e-5)	45.6 (3.8e-3)	25.9 (3.1e-1)	16.3 (9.2e-5)
lab_procedure_bone_marrow_cellularity_outcome_precent_value	82.5 (3.6e-1)	68.2 (1.1e-4)	91.1 (3.2e-3)	80.8 (2.9e-1)	85.9 (1.9e-2)
leukemia_french_american_british_morphology_code	NA	M0 Undifferentiated (1.5e-6)	M3 (5.4e-23)	M5 (3.0e-9)	NA
acute_myeloid_leukemia_calgb_cytogenetics_risk_category	NA	Poor (2.8e-4)	Favorable (3.6e-10)	NA	Intermediate/Normal (3.9e-6)
fluorescence_in_situ_hybridization_abnormal_result_indicator	NA	NA	NA	NA	NO (1.7e-9)
